# Supplementary material for: Tissue-Agnostic Targeting in Solid Tumors: A PRISMA-Compliant Meta-Analysis of Efficacy, Safety, and Resistance Determinants Across Histologies
Source: Oncol Res. 2026 Jun 16;34(7):5. doi: 10.32604/or.2026.077965 (PMC13292025; doi:10.32604/or.2026.077965)
Supplement: Supplementary file 1 [file OncolRes-34-77965-s001.zip]

Archive with 1 entries (1 files):
- TSP_OR_77965-s001.docx
